# Supplementary material for: Severity Patterns in COVID-19 Hospitalised Patients in Spain: I-MOVE-COVID-19 Study
Source: Viruses. 2024 Oct 30;16(11):1705. doi: 10.3390/v16111705 (PMC11598861; doi:10.3390/v16111705)
Supplement: Supplementary file 1 [file viruses-16-01705-s001.zip]

Archive with 1 entries (1 files):
- viruses-3237292-supplementary.pdf
